# Supplementary material for: Liquid Biopsy in the Oncological Management of a Histologically Undiagnosed Lung Carcinoma: A Case Report
Source: J Pers Med. 2022 Nov 9;12(11):1874. doi: 10.3390/jpm12111874 (PMC9694216; doi:10.3390/jpm12111874)
Supplement: Supplementary file 1 [file jpm-12-01874-s001.zip]

Archive with 1 entries (1 files):
- jpm-1872673-supplementary.pdf
